# Supplementary material for: Discriminatory Weight of SNPs in Spike SARS-CoV-2 Variants: A Technically Rapid, Unambiguous, and Bioinformatically Validated Laboratory Approach
Source: Viruses. 2022 Jan 11;14(1):123. doi: 10.3390/v14010123 (PMC8781109; doi:10.3390/v14010123)
Supplement: Supplementary file 1 [file viruses-14-00123-s001.zip]

Archive with 1 entries (1 files):
- viruses-1529789-supplementary.pdf
